# Supplementary material for: Hypoglycemic Effects and Quality Marker Screening of Dendrobium nobile Lindl. at Different Growth Years
Source: Molecules. 2024 Feb 2;29(3):699. doi: 10.3390/molecules29030699 (PMC10856227; doi:10.3390/molecules29030699)
Supplement: Supplementary file 1 [file molecules-29-00699-s001.zip]

Archive with 1 entries (1 files):
- molecules-2820845-supplementary.pdf
